# Supplementary material for: Perceptions of diabetes risk and prevention in Nairobi, Kenya: A qualitative and theory of change development study
Source: PLoS One. 2024 Feb 13;19(2):e0297779. doi: 10.1371/journal.pone.0297779 (PMC10863861; doi:10.1371/journal.pone.0297779)
Supplement: S1 Fig — (ZIP) [file pone.0297779.s004.zip]

Archive with 9 entries (9 files):
- S1 Fig 1.png
- S1 Fig 2.png
- S1 Fig 3.png
- S1 Fig 4.png
- S1 Fig 5.png
- S1 Fig 6.png
- S1 Fig 7.png
- S1 Fig 8.png
- S1 Fig 9.png
